# Supplementary material for: Effects of Polysaccharide Coating on Cell-Surface Association and Endocytic Uptake of PLGA Nanomicelles in MCF-7 Cells
Source: Pharmaceutics. 2025 Dec 22;18(1):17. doi: 10.3390/pharmaceutics18010017 (PMC12845347; doi:10.3390/pharmaceutics18010017)
Supplement: Supplementary file 1 [file pharmaceutics-18-00017-s001.zip]

Archive with 1 entries (1 files):
- pharmaceutics-3978258-supplementary.pdf
